# Supplementary material for: Indolent Angiomatoid Fibrous Histiocytoma Mimicking a Benign Cystic Tumor
Source: Diagnostics (Basel). 2025 Jan 6;15(1):115. doi: 10.3390/diagnostics15010115 (PMC11720069; doi:10.3390/diagnostics15010115)
Supplement: Supplementary file 1 [file diagnostics-15-00115-s001.zip]

Archive with 1 entries (1 files):
- diagnostics-3371185-supplementary material.pdf
